# Supplementary material for: Designing Thiadiazoloquinoxaline-Based Conjugated Polymers for Efficient Organic Photovoltaics: A DFT/TDDFT Study
Source: Molecules. 2024 Apr 1;29(7):1580. doi: 10.3390/molecules29071580 (PMC11013080; doi:10.3390/molecules29071580)
Supplement: Supplementary file 1 [file molecules-29-01580-s001.zip]

Archive with 1 entries (1 files):
- molecules-2895875-supplementary.pdf
